# Supplementary material for: Production and Immunogenicity of a Tag-Free Recombinant Chimera Based on PfMSP-1 and PfMSP-3 Using Alhydrogel and Dipeptide-Based Hydrogels
Source: Vaccines (Basel). 2021 Jul 13;9(7):782. doi: 10.3390/vaccines9070782 (PMC8310097; doi:10.3390/vaccines9070782)
Supplement: Supplementary file 1 [file vaccines-09-00782-s001.zip]

Archive with 1 entries (1 files):
- vaccines-1197260-supplementary.pdf
